# Supplementary material for: Thrombin Generating Capacity and Phenotypic Association in ABO Blood Groups
Source: PLoS One. 2015 Oct 28;10(10):e0141491. doi: 10.1371/journal.pone.0141491 (PMC4624869; doi:10.1371/journal.pone.0141491)
Supplement: S1 File — (XLSX) [file pone.0141491.s001.xlsx]

## Sheet: ABO TG data
Sample	ABO group	Age (y)	Weight (kg)	VWF (%)	FVIII (%)	Prothrombin (%)	Fibrinogen (g/L)	Antithrombin (%)	a2Macroglobulin (uM)	PRP_LT	PRP_ETP	PRP_peak	PRP_TTP	PPP5_LT	PPP5_ETP	PPP5_peak	PPP5_TTP	PPP1_LT	PPP1_ETP	PPP1_peak	PPP1_TTP	PPP5_totPC	PPP5_maxPC	PPP5_TAT	PPP5_Ta2M	PPP5_Ta2M%	TDC
56	O	27	85	78	60	83	2.79	87	3.25	6.67	1988	366.37	9.67	3	1415	221.4	7.33	4.33	1290	169.36	9
61	O	54	86	61	47	104	3.4	101	3.04	6.17	2974	423.24	9.33	3.67	1558	203.83	8.67	5.67	1464	163.39	11	764.031	83.7915	695.549	61.4602	0.0811882	0.591925
64	O	35	86	72	41	119	3.7	118	2.73	7.17	2166.5	371.15	10.33	3	1791	267.75	6.67	4.33	1475	188.32	9	883.457	122.935	822.533	56.3223	0.064086	0.641121
81	O	29	88	104	100					4.67	669	65.22	9.67	5	1086	109.01	10.67	6.67	981	101.53	11.67
86	O		74	45	52					5.33	1848	159.74	11.67
93	O	36	82	89	96					4.33	773	86.92	9	3	1068	213.5	6	4	1179	207.64	7.33
109	O	44	76	78	68	92	2.49	109	2.21	4.67	1732	181.23	9.67	2.33	1394	243.93	6.33	3.67	1351	200.12	8.33	790.809	122.314	751.301	38.5242	0.0487755	0.683366
161	O	32	84							5	1590	306.98	8
162	O	27	58							5.67	2460	485.31	8.33
163	O	22	65							4	746	156.11	7
167	O	23	66							5	967	166.17	8.33
168	O	30	82							6	338	58.89	9.67
171	O	27	78							3.33	1778	380.08	5.67
230	O	16	70							5.08	639	64.78	12.42
282	O	6	28.9							10.57	1858	118.49	20.26	3	740	97.3	7.67	4.67	583	56.02	9.67
289	O	21	70							4.22	1633	212.09	8.23	4.33	1335	148.88	10	6	1085	107.19	12
357	O	19	56	95	68	84	2.4	102	5.64	3.67	922	115.14	8	2.33	1055	205.39	5.33	3.67	1003	129	8	716.009	114.998	633.993	80.7843	0.11302	0.703089
361	O	25	57	92	58	99	2.86	116	4.19	4.5	1293.5	183.52	8	2.33	1365	282.43	5.67	4	1308	249.62	7.33
364	O	27	47	37	23	99	2.79	107	5.02	5.17	1482.5	159.64	9.5	3.33	1643	329.02	6.33	5.33	1522	294.78	8.67	667.424	140.002	561.852	100.17	0.15131	0.494784
367	O	38	60	104	73	98	3.73	110	3.46	4.33	1410.5	225.54	7.33	3	1590	310.19	6.33	4.33	1592	297.68	7.67	742.426	140.017	679.724	57.2137	0.077637	0.560121
368	O	43	74	52	31	103	2.71	105		5	1428.5	163.44	10	2.67	1749	350.52	5.67	4.33	1726	312.18	8
377	O	19	78	96	62	113	2.33	116	2.89	4.17	1694.5	242	7.67	2.67	1806	351.92	6	4.33	1756	330.25	8	946.881	181.001	882.388	63.7309	0.0673603	0.721949
408	O	34	89	79	64	113	2.46	109	3.46	3.33	1907	263.09	6.33	3.33	1770	169.73	10	5	1239	92.91	12.33	791.219	63.6219	709.078	75.8754	0.0966623	0.591206
413	O	23	81	76	51	95	3.92	108	4.97	3.33	1120	206.12	5.67	2.67	1479	157.11	8.67	4.33	1235	105.18	10.67	713.897	62.1102	636.192	73.021	0.102961	0.569681
435	O	27	73	112	71	95	4.17	120	5.28	5.33	1495	114.21	10.33	3.33	1045	103.82	9.33	5.67	710	62.73	11.33	533.337	40.6296	473.646	53.7572	0.101928	0.5424
437	O	48	83	97	69	90	2.66	109	3.77	3.67	1184.5	117.62	8.67	2.35	1233	166.27	7.03	4.02	1144	132.96	9.03	732.211	80.2292	673.595	57.6437	0.0788303	0.667378
441	O	55	77							6	1560.5	76.4	12.5
442	O	40	73							4	1083.5	116.44	8.17
444	O	24	67							3.67	1060.5	147.04	7.17
447	O	52	73							5.17	1571.5	116.36	12.5
458	O	21	85							5.83	1342	85.2	13.17
459	O	30	85							4.5	1553	130.95	9.17
460	O	26	86							4.67	1159.5	103.61	9.83
462	O	22	67							4.17	1139	113.38	8.67
463	O	32	88							5	1564.5	120.61	10.67
468	O	21	74	92	69	102	2	118	2.99	4.5	1276.5	117.77	9	3.02	1468	214.2	7.7	4.36	1325	179.4	8.7	925.461	113.562	860.646	59.8408	0.06501	0.790525
497	O	25	70							3.29	1168	159.07	6.64
503	O	21	62							3.96	1223.5	163.97	7.47
515	O	21	77							4.67	1474	167.61	9.33
522	O	32	86	47	39					5.33	2940.5	317.87	9.83	5.02	1642	148.09	12.71	7.7	1415	123.99	15.04
534	O	46	62	106	68					4.67	2455	168.72	10.5	2.35	2233	287.13	6.69	4.02	2040	211.53	9.37
539	O	78	75	43	27					4.33	1634.5	144.52	9.17	4.02	1435	152.91	10.7	6.36	1384	154.72	12.04
542	O	25	86	71	46					7.5	1554	104.41	14.17	4.69	1072	87.38	12.37	7.03	921	73.71	14.04
548	O	28	79							5.33	1567.5	192.2	9.67	4.67	1573	182.1	10	7.67	1549	216.88	11.67
549	O	21	84	79	50	98	2.71	128	3.82	7.67	1305	83.06	15.83	3.69	1074	113.42	10.03	5.02	936	85.99	11.04	465.207	37.0649	411.438	47.6542	0.103801	0.487746
554	O	41	86	101	68	89	3.06	96	3.88	6.83	1341.5	118.63	12.17	3.69	1504	132.79	10.7	5.36	1182	88.31	12.37	661.956	47.3654	590.941	64.0099	0.0977323	0.541276
561	O	30	72	84	76					6.83	2413	174.27	14.5	5.69	1221	125.68	12.37	7.36	1188	129.16	12.71
566	O	28	77	128	80					5.83	2715	201.38	11	4.02	1569	204.95	8.7	5.36	1587	198.15	10.03
567	O	42	60	97	80	126	3.37	120	3.2	5.17	2295.5	174.19	11.5	3.69	1511	154.53	10.37	5.02	1225	112.68	11.7	553.836	45.7994	493.14	53.67	0.098151	0.436957
572	O	21	69	149	76	111	3.42	124	2.02	3.67	957	147.66	7.33	3.35	1321	205.38	7.7	4.36	1280	178.73	9.37	889.261	108.955	856.696	28.3999	0.0320868	0.770351
576	O	25	85	83	65	109	3.64	125	2.73	4.67	1139	136.85	9.33	2.35	1461	242.27	6.36	3.69	1334	183.53	8.36	399.742	71.9492	356.827	41.9755	0.105254	0.337151
577	O	23	79	75	68					4.17	826.5	101.52	9.17	3.35	1394	168.65	9.03	4.69	1248	144.84	9.7
579	O	24	74	60	45					4.67	1065	122.5	9.67	3.02	1312	148.64	8.7	4.36	965	97.75	10.37
586	O	30	88							3.33	878	136.01	7
599	O	27	77	96	65	117	3.06	111	3.44	7	1472	105.67	15.83	5.02	673	71.56	11.04	4.69	837	87.89	10.37	291.771	27.1602	256.816	27.8745	0.0979116	0.411719
602	O	38	74	114	47					6.33	1546	130.89	12.33	3.35	1355	189.38	8.03	5.69	1344	209.42	9.37
607	O	25	69	114	59	113	3.23	107	3.67	4.08	1180	129.77	8.43	3.69	1166	97.38	12.04	5.36	940	76.85	12.71	427.828	27.5421	373.763	46.9512	0.111599	0.414579
608	O	28	63	84	60					5.67	645	38.76	13.67	1.69	883	138.23	5.36	3.02	744	79.61	8.03
615	O	31	79	98	83	117	2.96	123	3.51	4.83	2129	236.93	10.33	3.69	976	119.38	9.03	5.36	792	92.48	10.04	582.439	53.3754	536.045	40.5788	0.0703731	0.618906
616	O	19	62	57	37	116	3.45	120	3.38	7	2150.5	166.21	15	2.69	909	113.69	7.36	4.02	764	74.62	9.03	303.473	34.5097	262.711	34.895	0.117252	0.343432
619	O	32	70	86	57	99	3.06	112	3.56	5.42	2237	195.22	12.6	2.02	926	129.35	5.69	3.02	725	71.97	7.7	265.406	39.0165	224.732	40.042	0.151231	0.304472
620	O	37	78	94	53	120	3.79	128	1.79	5.42	2207	198.93	12.77	2.35	1078	195.82	5.36	3.36	983	111.79	8.37	514.239	86.7774	492.962	20.7222	0.0403404	0.506207
625	O	22	64	91	64					3.91	1457.5	183.22	8.76	1.69	719	144.82	4.36	3.02	714	106.58	7.03
626	O	32	83	102	53					4.75	1821	241.26	9.09	2.69	809	68.03	9.7	4.69	524	40.8	11.04
630	O	52	73	49	29	122	3.28	125	2.55	7	2039	162.71	16	2.02	876	91.98	8.7	3.36	790	66.14	9.7	420.189	33.5032	393.439	24.9199	0.0595657	0.497827
631	O	19	86	114	63	133	4.54	133	4.62	8.5	4156	334.52	17.33	3.02	851	106.54	8.37	4.36	687	78.46	9.7	487.748	45.539	444.585	38.5545	0.0797999	0.564318
634	O	52	88	94	69					4.67	2632.5	255.12	9.17	2.69	1164	149.05	7.36	4.02	1149	118.14	8.7
637	O	22	70	89	76					4.67	1924	218.1	9.67	2.02	865	156.34	5.36	3.36	812	126.75	7.03
641	O	28	78							4.67	2186	218.87	10.33	1.69	958	209.58	4.36	3.02	793	106.17	7.7
644	O	36	74	61	57	105	2.95	118	5.07	5.33	2417	180.16	10.67	2.35	826	125.63	7.03	4.02	761	80.69	9.37	776.784	92.5294	696.779	75.4878	0.0977483	0.68106
650	O	29	83	52	44	112	3.1	115	2.32	6.33	2843.5	346.66	10.67	2.69	1041	141.98	7.03	4.02	946	105.02	9.03	981.461	294.782	910.031	66.3736	0.0679775	0.587906
652	O	33	62	118	73	91	2.74	111	4.29	5.67	2565.5	335.27	8.83	2.02	796	120.53	6.03	3.36	695	67.61	8.37	677.164	78.3423	632.883	45.3194	0.0668228	0.793361
654	O	24	75	101	67	93	2.66	107	5.54	5.5	2234.5	195.05	11.83	2.35	1001	154.06	6.03	3.36	928	115.04	8.03	794.259	94.5484	726.265	67.7573	0.0853342	0.837124
655	O	29	75	134	76	104	3.28	129	4.08	8.33	2258	212.82	15.83	2.02	889	171.12	5.03	3.36	755	92.63	8.37
659	O	30	75	102	72	112	2.71	119	3.2	11.33	1076	133.64	17.33	2.35	883	140.52	6.03	3.36	704	75.52	8.03
663	O	30	70	63	45					6	1420	137.43	11	2.69	1094	127.1	7.36	4.02	937	81.48	9.7
668	O	26	86	77	61					4.74	1878	246.42	8.92	2.02	985	166.66	5.69	3.36	885	101.24	8.37
682	O	49	78	66	53	95	2.74	103	3.36	5.83	2481	280.08	10.33	2.67	927	106.28	8	4.33	675	69.71	9.67	645.157	55.0575	601.627	38.9988	0.060876	0.703644
694	O	36	73	131	76	122	4.28	105	4.5	5.33	2920	303.26	10.33	3.33	1878	240.19	8.33	5	1671	194.31	10	1133.34	119.693	1045.18	82.63	0.0732658	0.748067
696	O	27	85	65	66	102	2.96	98	5.21	5	2295	234.2	10.33	2.67	1698	220.22	6.67	4.33	1451	153.69	8.67
699	O	50	66	87	84	98	2.87	108	5.39	6	1764	167.88	11.33	3	973	115.83	8.33	4.67	813	91.64	9.67	388.649	39.0208	322.39	60.3411	0.157659	0.432346
701	O	32	70	76	57	103	2.96	111	3.67	6	1725	175.41	11.17	2.67	1238	181.02	6.67	4	1099	132.01	8.33	498.124	68.6079	443.374	49.1675	0.0998242	0.480339
712	O	12	72	79	59					6.83	2181	205.59	12.83	3.33	654	67.55	10.33	4.67	583	54.54	11.33
723	O	25	69	68	56					4.22	1754.5	224.76	8.06	2.33	1505	215.56	6.33	3.67	1409	139.06	9.33
724	O	37	82	129	88					8.23	2016	162.49	18.25	3.33	1825	229.77	8.33	4.67	1678	176.76	10
726	O	22	57	99	71					7.22	1473.5	185.26	11.9	3.33	792	71.36	10	4.67	591	44.28	11.67
732	O		74	107	76					5.33	2189	206.62	9.67
735	O	30	71	35	27	96	2.14	116	4.6	5.33	2178	201.69	12.33	2.67	1449	225.85	6	4.33	1302	137.99	8.67	1227.96	166.957	1133.98	92.4525	0.0753831	1.01081
740	O	29	70	104	88	105	3	115	3.98	4.83	2146	234.95	9.83	2.33	1710	236.24	6.33	3.67	1322	129.54	9.33	1206.82	143.198	1137.47	73.2752	0.0605208	0.918771
744	O	41	64	97	66	87	3	105	3.67	5.19	1264.5	98.39	11.37	3	892	132.88	7.33	4.33	835	114.4	8.67	604.822	66.4812	564.346	36.7284	0.0611046	0.709759
746	O	25	86	90	55	96	2.41	108	4.76	4.02	1737	149.38	10.54	2.67	1312	212.39	6	4.33	1071	129.44	9.33
748	O	30	58	74	43	93	2.6	101	4.5	5.53	1638	180.83	10.37	3	1529	223.62	7	4	1464	171.07	8.67	951.606	119.244	864.899	82.0651	0.0866612	0.767558
772	O	38	69	99	91	102	3.89	109	4.66	8	2539	222.28	15.33	3.33	2019	275.53	7.33	5	1786	225.84	9.33	1082.39	132.302	982.803	93.0365	0.0864781	0.703411
777	O	29		70	55	109	2.93	102	3.77	7.5	1272.5	103.04	13.83	3	1930	274.35	7.33	4.33	1839	242.26	9	1092.16	134.975	1003.46	83.25	0.0766072	0.751083
788	O	27	62	79	70	113	2.72	118	4.71	4.52	1621.5	288.71	7.53	2.33	1493	218.55	6	4	1260	137.76	9.33
793	O	34	89	80	50	116	2.8	107	3.15	4.69	2383	329.13	8.7	3.33	2081	237.75	9	4.67	2020	201.6	10.33	1154.99	110.741	1086.03	62.928	0.0547697	0.859383
794	O	30	30	57	46	111	3.42	121	1.85	5.53	1677	253.68	9.04	3	1567	272.36	6.33	4.33	1543	242.26	8.33	773.244	120.857	740.435	27.1844	0.035414	0.653403
800	O	23	73	88	87	89	2.33	114	3.25	4.67	628.5	109.97	8.33	3	1148	174.36	7	4.33	1047	131.51	9.33	1244.68	134.525	1197.77	45.2809	0.0364274	1.26362
802	O	48	78	37	39	107	2.42	114	2	4.5	1104	84.97	11	2.33	1608	196.22	7.33	4	1426	140.28	9.67
804	O	27	84	78	67	107	3.3	111	4.92	4.67	1242	91.66	12.17	3.33	1637	180.97	9	5.33	1269	116.07	11.67	1045.3	89.0091	961.878	77.9439	0.0749589	0.836733
805	O	35	67	112	104	81	2.71	112	2.94	5	842	78.63	10	2.67	1156	154.09	6.33	4.33	1018	118.95	8.33
60	A	38	80							6.33	1959.5	338.67	9.5	3	1328	265	6	4.33	1222	249.99	7.33
69	A	25	84							5.33	2113	377.9	8.33	3	1428	299.65	5.33	3.67	1300	290.04	6.33
94	A	38	88							3.67	1653	294.19	6.67	3	1221	170.96	7.33	4.33	1219	146.33	9
164	A	26	61							5	2098	464.45	7
170	A	32	84							7	2183	388.57	10
251	A	33	73							8.3	1250.5	359.77	10.14	1.67	1067	181.89	3.67	2.33	1052	181.87	4
355	A	26	64	141	100	112	4.98	111	4.5	7.33	2406	175.35	14
356	A	19	69	80	56	109	1.69	118	2.68	3.33	2018	260	8.33	2	1952	439.51	4	2.67	1473	370.99	5	871.239	263.059	820.189	80.9666	0.0898476	0.666095
363	A	29	82	63	39	112	3.45	126	4.45	5.17	1770	223.35	9	2.67	1327	234.62	5.67	3.33	1328	228.99	6.33	996.578	169.532	924.022	71.678	0.0719876	0.779217
369	A	24	76	63	43					4.5	1572.5	206.88	8
374	A	27	62	66	42					5.33	1313	218.27	8
375	A	29	74	109	70					4.83	1697	193.57	8.83
383	A	35	77	118	79					4.5	1676.5	221.91	8
409	A	22	86	104	82					3.33	635	117.21	5.67
410	A	28	71	95	68					3.33	1166	274.77	5.33
411	A	28	83	233	178					2.33	1405	261.09	4.33
412	A	23	71	97	73					4.17	1572	238.1	7
438	A	35	74	139	70	109	3.37	122	3.15	5.33	1413	124.93	10.67	6.33	999	97.31	13	8.33	930	94.47	14.33	795.41	54.6268	753.374	36.7541	0.0465166	0.789734
439	A	50	86	82	62					5.17	1430.5	118.72	9.83
448	A	33	78							3.33	1068	169.81	6.17
449	A	32	77							4.33	1370.5	131.92	9.5
456	A	33	72							4.67	1688	132.47	10.67
464	A	25	78							4.17	1737	146.57	8.33
487	A	32	60							3.29	1704.5	190.11	7.81
494	A	22	74							4.3	1429	138.12	9.15
495	A	32	86							5.8	1746	160.99	11.32
496	A	35	65							5.47	1566.5	190.64	10.15
530	A	40	82	107	61					5.33	1977	138.08	11.5	2	1590	207.85	6.67	6.33	666	59.83	12.67
535	A	30	74	129	75					6.67	1744	97.82	16
541	A	24	62	128	73					5.33	1675.5	208.88	10
550	A	29	86	114	66	102	2.53	111	2.42	7.67	1174	83.87	15.67	3.33	1110	119.98	8.67	4.67	974	99.98	10	908.938	77.5824	866.447	37.7599	0.0417602	0.82987
552	A	36	76	106	62					7.33	1339.5	87.83	15.67	2.33	1265	212.6	6	3.67	1182	196.62	7
553	A	25	82	116	71					6.17	1461	117.95	13	4.67	881	98.66	10.67	6.67	796	89.03	12
562	A	26	64	124	73					5.33	2681	235.62	11.17	3.67	1541	191.72	9	5	1271	133.23	10.67
565	A	33	82	109	84					7.5	2135.5	177.29	16.17
571	A	42	82	210	86					6	2527	284.15	10.17	7	1117	84.23	14	9.67	867	64.71	15.67
611	A	24	64	57	37					4	1966.5	222.26	8.33	3	1221	141.01	8.67	4.33	1070	102.1	10
614	A	28	55	102	64					3.83	1437	194.74	7.83	3	1030	149.99	7.67	4	938	116.91	9
617	A	37	58	139	79					4.5	1755	191.29	8.83	4	1066	108.5	10.67	5.33	883	82.67	11.33
618	A	26	77	92	61					4.33	2281	255.76	8.67	3.67	1492	198.82	8.67	5	1441	141.86	10.67
622	A	26	72	166	101					3.58	1674	264.11	6.59	4	1471	172.28	9.33	5.33	1324	127.66	10.33
633	A	52	73							6	1990.5	119.98	16.33	2.67	1140	174.73	7	4	1063	135.76	8.67
638	A	53	77	153	97	89	3.76	92	3.44	4.33	2255.5	289.42	7.83	2	1807	236.13	5.67	3.67	1095	141.34	8.67	529.056	80.2216	488.717	55.6099	0.102163	0.427086
639	A	32	76	99	59					5.78	2894.33	358.91	9.78	4	1758	300.28	7	5.33	1724	290.91	8.33
640	A	34	76	71	50	107	2.57	118	2.49	4.22	2016	254.51	8.67	4.33	1635	263.17	7.67	8.67	1492	265.84	12	1484.19	189.971	1423.79	68.4411	0.045865	0.495719
645	A	26	73	77	63	117	2.87	122	1.9	7	2764	206.57	15.33	4.33	1106	112.82	10.67	6	917	88.01	11.67	943.184	71.4087	918.367	22.1299	0.02353	0.812187
646	A	18	84	97	68	92	2.36	113	3.25	6.5	2468.5	246.93	12.83	3	1075	140.6	7.67	4.67	832	87.36	10	848.494	86.7551	806.134	40.9925	0.0483901	0.976561
647	A	27	81	84	69	99	2.32	115	3.04	6	2338	226.8	11.5	4	1482	201.24	9	6	1376	162.66	11.33	1028.77	110.636	974.998	49.5635	0.0483753	1.00287
651	A	32	32	97	53					4.5	2923.5	350.4	8.67	2.33	1056	151.16	6.67	4	908	72.04	10.33
662	A	30	84	106	67					6	1679	147.12	11.67	5.33	1191	128.12	11.67	7	1002	92.49	13.33
665	A	35	78	112	84	111	2.77	115		5.17	1460	172.51	10.5	4	1164	110.41	11	5.67	835	63.32	12.67
672	A	25	74	111	92					4.91	2229	316.41	8.92	4.33	1273	155.38	9.67	6.33	1130	126.58	11.33
674	A	19	60	105	62					6.25	1571	171.12	10.92	3.67	1015	133.34	8.67	5.33	832	91.09	10.67
676	A	33	77	139	85					4.74	1958	166.66	10.09	3.33	1423	224.1	7	5.33	1275	164.6	9.67
689	A	24	67	116	80	117	3.99	103	3.03	5.67	2748	264.17	10.67	7	1406	142.27	13	7.33	1575	166.95	12.67	848.659	70.6149	805.275	37.7557	0.0447856	0.924338
692	A	38	80	96	59	113	2.93	112	2.38	6.5	2167	186.25	13.67	3.02	1360	137.45	8.7	5.36	967	90.06	10.7	873.354	71.5323	832.537	36.0995	0.0415589	0.942692
695	A	28	67	60	40	83	2.59	107	1.9	4.67	1635	225.2	9.67	1.69	1181	200.72	5.36	3.02	1040	114.27	8.7	668.734	98.3736	651.704	27.8913	0.041041	0.751305
700	A	27	72	101	81	89	1.97	99	2.26	5	1567	166.37	9.67	2.35	1164	215.02	6.03	3.35	1131	190.79	7.36	757.125	116.1	719.35	38.1725	0.0503912	0.765989
702	A	22	76	112	83	109	2.45	108	2.38	4.58	2497	235.11	9.59	3.69	1565	209.18	8.36	4.69	1506	200.89	9.03	793.075	92.0913	739.558	46.6257	0.0593064	0.650189
703	A	23	71	88	61					4.58	1925.5	225.98	9.09
706	A	35	80	176	125					4.58	2092	269.77	8.59	2.69	1417	257.68	6.03	4.36	1344	197.35	8.36
708	A	24	81	74	59	94	2.25	105	3.36	6.25	2096	207.68	11.93	3.35	1344	161.81	9.36	4.69	1103	103.99	11.37	868.256	80.0659	805.114	58.279	0.0675	0.736241
709	A	30	78	180	116					8.25	3065	229.23	13.93	12.37	1495	145.69	18.71	10.37			13.71
711	A	29	57	47	44	99	2.15	108		5.58	1786	175.86	11.59	2.02	1391	179.89	7.03	3.69	1176	105.88	10.7
713	A	21	74	74	48					6.44	2379.33	199.41	12.78	3.02	1655	207.51	8.03	4.36	1436	147.17	10.03
734	A	21	61	134	84	103	2.3	125		4.67	1964	237.46	9	2.02	1384	247.16	5.69	3.35	1379	164.43	8.36
738	A	23	82	143	89	108	3	114	3.08	6	2344	172.21	13	2.69	1637	240.22	6.69	4.36	1414	153.43	9.36	782.572	106.178	721.873	56.1441	0.0721631	0.637646
743	A	24	86	86	60	102	2.57	94	3.15	4.02	1401	155.28	7.87	2.69	1451	176.91	7.7	4.36	1250	107.9	10.7	479.3	53.9345	417.927	54.9406	0.116186	0.774296
745	A	34	82	99	67	123	4.13	112	3.79	5.19	2240	237.44	10.87	5.02	1528	150.05	11.03	7.03	1464	148.9	12.04	804.664	65.5132	749.879	49.021	0.0613607	0.604811
761	A	44		88	54	99	2.44	107	7.61	6.33	2077	165.8	13	3.02	1434	179.09	8.03	4.36	1319	141.94	9.7	761.71	79.3197	638.504	119.045	0.157145	0.41309
774	A	50	84	105	64	119	2.74	110	3.85	5.33	2456	182.82	10.67	2.69	1683	264.74	6.36	4.02	1614	228.78	7.7	844.33	123.39	774.431	67.4246	0.0800905	0.68513
776	A	22	80	52	31	104	2.4	113	5.44	4.67	2126	334.15	8.33	3.02	1312	171.17	7.7	4.36	1221	128.04	9.7	892.167	92.3966	807.932	80.4317	0.0905391	0.690134
787	A	18	71							4.86	1349	232.54	7.87
798	A	30	83	94	55	107	2.82	121	6.45	6.78	898.5	99.07	10.12	2.67	1471	282.93	5.67	3.67	1425	279.08	7	919.2	153.254	815.072	99.157	0.10846	0.689584
801	A	25	71	102	70	97	3.42	104	3.08	4.17	808	132.65	7.5	2.67	1708	273.75	6	4	1580	246.67	7.67	592.353	100.167	539.026	46.3147	0.0791243	0.853285
807	A	50	83	200	118	94	2.8	106	3.56	3.67	867	152.26	6.67	3.67	1464	225.99	8	4	1580	246.67	7.67	918.266	116.409	858.584	54.0652	0.0592398	0.793825
72	B	38	77	264	143					4.33	1786.5	346.81	6.83	2.67	1213	224.15	5.67	4.67	1170	172.81	8.33
80	B	30	77	109	75	63	2.48	116	2.11	5.33	1502	148.37	9.33	3.33	1514	121.14	7.67	4.67	1439	97.35	10	1045.22	82.9323	1006.53	34.1483	0.0328136	0.939299
175	B	43	53							6.67	2466	427.27	9.67
366	B	37	86							5.33	1341	147.72	8.83	3.67	1874	196.73	9	5.33	1769	163.83	10.67	589.467	100.664	542.511	41.1264	0.0704657	0.840505
436	B	30	61	107	88					5.33	1688	155.24	11.33	3	1753	189.02	8.67	4.33	1479	128.73	10.33
500	B	53	86							5.13	1113	92.61	10.32
517	B	28	70							6.33	2298	142.43	15
564	B	40	80	89	91	116	2.64	119	2.97	5	2393	159.37	11.67	4.33	1307	254.1	7.33	5.33	1409	262.77	8.67	900.212	146.517	851.801	43.3675	0.0484461	0.734563
574	B	29	80	252	200					6.33	1412	114.8	10.67
595	B	28	55	196	114					4.67	1291	166.47	9.33	2.33	1309	246	6	4	1213	191.49	8	912.411	104.696	815.742	89.3763	0.0987454	0.82279
600	B	24	88	129	85					6.33	1489	124.01	13
601	B	26	73	81	67	126	2.82	115	3.85	5.83	1641	143.47	12.17	4.33	1812	247.16	9	5.67	1716	234.87	10.33
623	B	24	68	58	34					4.25	2173.5	234.54	8.93	3.33	1324	148.22	8.67	4.67	1064	116.18	9.67
636	B	22	72	107	63					5	2146	207.43	10	3.33	1307	170.47	8.33	4.67	1178	137.2	9.67
649	B	27	75	119	95	109	3.95	108	2.14	5.33	3505	352.92	9.83	3.67	1685	172.58	9.33	5.33	1644	126.16	11	1187.05	94.275	1142.34	38.8329	0.0328765	0.759447
653	B	28	28	83	49	98	2.48	107	1.61	4.83	2609	223.27	10.33	2.33	1336	129.86	9	3	1083	85.98	9.33	1082.13	76.4653	1054.12	28.518	0.0263412	0.86845
664	B	36	83	99	73	116	2.45	118	3.08	4.5	2278	292.29	8.5	3	1292	196.42	8	5	1185	156.13	10.33	804.144	90.6068	741.536	57.334	0.0717689	0.620705
666	B	27	80	116	103	103	3.06	131	2.2	6.67	3375	413.98	10.33	2.67	1460	256.98	6.33	4	1301	200.63	8	879.172	138.028	840.572	34.9593	0.0399292	0.712153
675	B	25	74	149	96	109	4.02	106	3.2	4.91	1750	186.69	9.25	2.67	1612	297.29	6.33	4	1603	293.09	7.67
680	B	31	83	69	68	96	2.56	112	3.08	7	3069	294.98	12.67	4	2204	258.46	9.33	5.67	2051	238.78	10.33	1300.22	125.469	1215.8	76.9381	0.0595155	0.593275
693	B	36	73	153	100					4.67	1976	249.93	8.83	2.33	1513	283.34	5.67	3.67	1396	234.8	7.33	1137.25	178.257	1071.3	62.6218	0.0552258	0.72476
697	B	37	82	133	108					5	2001	288.12	9	2.67	1514	223.82	7	4	1387	178.61	9
721	B	30	82	92	73	130	2.96	122	3.03	9.73	2181.5	154.44	18.08	4.67	1672	159.24	11	6.67	1467	145.27	12	987.783	74.4899	918.597	61.8541	0.0630873	0.925959
722	B	27	44	119	107					5.55	2560.5	296.78	9.73	4.33	2152	281.06	8.67	6.67	2038	273.94	11
730	B	29	72	151	146					5.82	2048	213.21	11.16	2.67	1457	232.36	6.67	4	1351	181.47	8.67
736	B	25	82	144	116	109	2.36	109	4.21	4	1955	252.62	8	1.67	1853	401.41	3.33	3.67	1539	247.49	7.33	797.148	220.521	718.8	98.9706	0.121025	0.665697
739	B	25	65	118	118	96	2.21	90	2.02	5	2186	284.35	8.67	2.67	1574	295.03	5.33	4	1404	245.58	7.67	889.752	168.555	842.021	41.2799	0.0467337	0.961926
741	B	24	67	40	37	109	2.63	107	2.49	7.67	2630	166.82	17.33	2.33	1384	115.05	8	3.67	850	67.16	10	671.245	45.2605	594.717	71.2041	0.106926	0.770412
771	B	27	68	106	109	117	2.42	108	2.49	5	2711	264.18	10	3	1812	272.69	7	4.33	1758	249.7	8	1050.52	145.971	986.357	57.1468	0.0547643	0.585032
791	B	18	68	146	101	85	2.38	89	2.84	3.86	1572	268.53	6.86	2.33	1105	219.49	5.33	3.33	1175	235.58	6.33
799	B	28	75	138	136	97	3.06	103	1.49	5.78	849	120.94	10.29	2.33	1246	254.3	5	3.33	1244	235.68	6.67	657.05	124.757	630.789	21.1647	0.0324634	0.598758
87	AB	23	72	61	53	120	2.21	115	3.91	4	633	60.76	9.67	2.67	1661	221.69	7.67	4.33	1495	157.32	10.33	781.442	89.4914	693.738	84.0759	0.108093	0.615825
516	AB	37	72							5	1142	118.38	10.33
529	AB	32	80							4.83	1591	135.98	11.5	3.67	1549	212.09	8.67	5.33	1490	188.64	10.33
536	AB	23	89							6.33	1858.5	109.56	17.17	3.33	2074	223.72	9	7.33	1826	192.57	13.33
551	AB	31	66	128	49	105	2.82	113	4.74	6.5	1520.5	130.78	13	3	1355	143	9	5.33	870	71.43	12.67	576.605	48.5238	494.045	76.0814	0.133446	0.78312
585	AB	31	79	73	65	102	2.71	89	1.55	4	826	176.62	7	3	1743	242.49	7	4.67	1542	175.5	9.33	1053.39	134.083	1014.53	32.3881	0.0309367	0.620705
642	AB	24	24	106	58					5.11	2243.33	294.92	9.67
673	AB	21	75	94	84					5.41	2048	168.14	12.09	3	1813	241.05	7.67	4.67	1546	157.92	10
687	AB	29	71	114	94					5.33	2487	226.55	11.33	2.33			7	3.67			10.33
747	AB	34	86	128	94	107	3.3	106	1.49	4.19	1756	172.35	9.7	3.33	1372	201.64	8	4	1607	230.49	8	842.164	99.943	814.377	22.4794	0.0268617	0.709683
768	AB	29	69	141	91	97	2.84	108	2.52	4.17	3162.5	479.15	7.83	2.67	1156	178.7	7	4.33	995	117.08	9.67	868.61	102.201	830.654	34.6454	0.0400386	0.85123
775	AB	26	89	160	115	107	2.86	107	1.96	4	2447	272.31	8	3	1376	255.83	6	3.67	1365	274.87	6.67	994.235	158.113	958.588	31.0969	0.031421	0.821963
